# Supplementary material for: Intraspecific Variability of Wormwood (Artemisia absinthium L.) Occurring in Poland in Respect of Developmental and Chemical Traits
Source: Molecules. 2025 Jul 10;30(14):2915. doi: 10.3390/molecules30142915 (PMC12299115; doi:10.3390/molecules30142915)
Supplement: Supplementary file 1 [file molecules-30-02915-s001.zip]

Archive with 1 entries (1 files):
- molecules-3729852-supplementary.pdf
